# Supplementary material for: The Analysis of Patterns of Two COVID-19 Outbreak Clusters in China
Source: Int J Environ Res Public Health. 2022 Apr 17;19(8):4876. doi: 10.3390/ijerph19084876 (PMC9032159; doi:10.3390/ijerph19084876)
Supplement: Supplementary file 1 [file ijerph-19-04876-s001.zip]

Archive with 1 entries (1 files):
- ijerph-1664678-supplementary.pdf
